# Supplementary material for: Effects of different colors of plastic-film mulching on soil temperature, yield, and metabolites in Platostoma palustre
Source: Sci Rep. 2024 Mar 1;14:5110. doi: 10.1038/s41598-024-55406-w (PMC10907347; doi:10.1038/s41598-024-55406-w)
Supplement: Supplementary file 2 — Supplementary Tables. [file 41598_2024_55406_MOESM2_ESM.xlsx]

## Sheet: Table S1
Table S1 KEGG compounds classification of the metabolites annotated in this study.
First Category	Second Category	Number
Antibiotics	Aminoglycosides	2
Antibiotics	Others	1
Antibiotics	Polyketides and nonribosomal peptides	1
Antibiotics	Quinolones	1
Antibiotics	beta-Lactams	1
Carbohydrates	Monosaccharides	14
Carbohydrates	Oligosaccharides	4
Hormones and transmitters	Neurotransmitters	8
Hormones and transmitters	Other hormones	4
Hormones and transmitters	Peptide hormones	2
Hormones and transmitters	Steroid hormones	4
Lipids	Eicosanoids	14
Lipids	Fatty acids	9
Lipids	Phospholipids	48
Nucleic acids	Bases	4
Nucleic acids	Cyclic nucleotides	2
Nucleic acids	Nucleosides	6
Nucleic acids	Nucleotides	4
Organic acids	Carboxylic acids	19
Peptides	Amines	5
Peptides	Amino acids	14
Steroids	18-Carbon atoms	4
Steroids	19-Carbon atoms	1
Steroids	21-Carbon atoms	1
Steroids	23-Carbon atoms	3
Steroids	24-Carbon atoms	4
Steroids	27-Carbon atoms	1
Steroids	28-Carbon atoms	1
Vitamins and cofactors	Cofactors	1
Vitamins and cofactors	Vitamins	8

## Sheet: Table S2
Table S2 KEGG compounds classification of the DMs in this study.
First Category	Second Category	Number
Antibiotics	Aminoglycosides	1
Antibiotics	Quinolones	1
Antibiotics	beta-Lactams	1
Carbohydrates	Monosaccharides	9
Carbohydrates	Oligosaccharides	3
Hormones and transmitters	Neurotransmitters	4
Hormones and transmitters	Other hormones	2
Hormones and transmitters	Peptide hormones	1
Hormones and transmitters	Steroid hormones	2
Lipids	Eicosanoids	8
Lipids	Fatty acids	5
Lipids	Phospholipids	30
Nucleic acids	Bases	3
Nucleic acids	Nucleosides	4
Nucleic acids	Nucleotides	2
Organic acids	Carboxylic acids	10
Peptides	Amines	2
Peptides	Amino acids	8
Steroids	18-Carbon atoms	3
Steroids	19-Carbon atoms	1
Steroids	23-Carbon atoms	1
Steroids	24-Carbon atoms	2
Steroids	27-Carbon atoms	1
Steroids	28-Carbon atoms	1
Vitamins and cofactors	Cofactors	1
Vitamins and cofactors	Vitamins	3
-	-	1

## Sheet: Table S3
Table S3 The metabolic pathways significantly enriched in the DMs of different cpmparison groups.
Comparison groups	Num	First Category	Second Category	Pathway Description	Pathway_ID	Ratio_in_study	Pvalue_corrected
Green_ vs_ Black	9	Metabolism	Biosynthesis of other secondary metabolites	Flavone and flavonol biosynthesis	map00944	8/169	0.0257
Red_ vs _White	4	Environmental Information Processing	Signal transduction	Plant hormone signal transduction	map04075	4/147	0.0116
	10	Metabolism	Metabolism of cofactors and vitamins	Ubiquinone and other terpenoid-quinone biosynthesis	map00130	9/147	0.0179
Red_ Vs_ Black	6	Metabolism	Amino acid metabolism	Arginine biosynthesis	map00220	5/140	0.0157
	6	Metabolism	Metabolism of other amino acids	Cyanoamino acid metabolism	map00460	6/140	0.0426
	10	Metabolism	Amino acid metabolism	Tyrosine metabolism	map00350	10/140	0.0053
Red_ vs_ Green	/	/	/	/	/	/	/
Green_ vs_ White	6	Metabolism	Amino acid metabolism	Phenylalanine, tyrosine and tryptophan biosynthesis	map00400	6/165	0.0234
	6	Metabolism	Metabolism of other amino acids	Cyanoamino acid metabolism	map00460	6/165	0.0445
	8	Metabolism	Biosynthesis of other secondary metabolites	Phenylpropanoid biosynthesis	map00940	8/165	0.0407
	8	Metabolism	Biosynthesis of other secondary metabolites	Flavonoid biosynthesis	map00941	8/165	0.0459
	9	Metabolism	Amino acid metabolism	Phenylalanine metabolism	map00360	9/165	0.0134
	12	Environmental Information Processing	Membrane transport	ABC transporters	map02010	12/165	0.0367
	22	Metabolism	Lipid metabolism	Glycerophospholipid metabolism	map00564	8/165	0.0218
White_ vs_ _Black	4	Environmental Information Processing	Signal transduction	Plant hormone signal transduction	map04075	4/161	0.0338
	5	Metabolism	Lipid metabolism	Cutin, suberine and wax biosynthesis	map00073	5/161	0.0406
	7	Metabolism	Amino acid metabolism	Phenylalanine metabolism	map00360	7/161	0.0495
	8	Metabolism	Amino acid metabolism	Tyrosine metabolism	map00350	8/161	0.0486
	9	Metabolism	Biosynthesis of other secondary metabolites	Phenylpropanoid biosynthesis	map00940	8/161	0.0305
	10	Metabolism	Metabolism of cofactors and vitamins	Ubiquinone and other terpenoid-quinone biosynthesis	map00130	9/161	0.0181
